# Supplementary material for: Correction: The hMLH1 −93G>A Polymorphism and Risk of Ovarian Cancer in the Chinese Population
Source: PLoS One. 2019 May 31;14(5):e0218032. doi: 10.1371/journal.pone.0218032 (PMC6544311; doi:10.1371/journal.pone.0218032)
Supplement: S1 File — The underlying data for clinical results presented in Tables 1 and 2. (XLSX) [file pone.0218032.s001.xlsx]

## Sheet: CASE (421)
Group	AGE	BMI	Pathological type	Tumor grade	FIGO STAGE	−93	Ile219Val
2	48	22.8	3	G3	2	AA	AA
2	56	20.7	1	G1	2	AA	AG
2	62	19.2	1	G3	2	GG	AA
2	47	19.6	2	G3	1	AG	AA
2	50	20.1	1	G1	1	AA	AA
2	59	26.9	3	G3	3	AG	AA
2	51	30.6	3	G3	1	AA	AA
2	69	25.7	3	G2	2	AA	AA
2	50	19.6	3	G3	3	AG	GG
2	44	20.4	1	G3	2	GG	AA
2	76	22.1	3	G3	4	AA	AA
2	55	21.6	1	G2	3	AG	AA
2	60	23.3	1	G3	3	AA	AA
2	51	20	3	G3	4	AA	AA
2	70	29.5	1	G3	4	AA	AA
2	60	21.5	1	G3	3	GG	AA
2	78	22.5	1	G3	3	AG	AA
2	42	24.8	1	G1	2	AA	AA
2	59	19.9	1	G1	1	AG	AA
2	42	23.3	2	G3	3	AA	AA
2	48	25.7	2	G2	1	AG	AA
2	48	22.2	1	G3	3	AA	AA
2	49	20.7	3	G3	3	AA	AG
2	36	24.7	1	G1	3	AA	AA
2	78	20.6	1	G3	4	AA	AA
2	67	19.7	1	G3	4	AG	AA
2	54	24.2	1	G2	1	AG	AA
2	63	20	2	G3	3	AA	AA
2	61	24.3	3	G3	3	AA	AA
2	53	29.8	1	G3	1	AG	AA
2	76	21.8	3	G3	3	AA	AA
2	39	24.9	3	G3	3	GG	AA
2	51	16.8	1	G1	3	AG	AA
2	52	25.7	1	G3	2	AG	AA
2	70	20.7	1	G3	3	AG	AA
2	54	22.1	1	G3	2	AA	AA
2	69	25.5	3	G3	2	AA	AA
2	64	22.8	1	G3	3	AG	AA
2	59	20.2	4	G3	3	AG	AA
2	43	25.3	2	G3	4	AG	AA
2	57	22.6	1	G1	1	AG	AA
2	48	23.7	3	G3	3	AA	AA
2	37	26.9	3	G2	3	AA	AA
2	43	16.8	3	G3	3	AG	AA
2	34	20.9	2	G1	3	AG	AA
2	76	17.6	1	G3	2	AG	AA
2	32	26.3	4	G3	3	AG	AA
2	59	24.3	2	G2	2	AA	AA
2	55	20.4	3	G3	1	AG	AA
2	53	21.8	3	G2	1	AA	AA
2	70	26.2	3	G2	1	GG	AA
2	50	22.7	4	G1	3	AG	AG
2	52	27.3	4	G2	1	AG	AA
2	43	20.4	2	G3	1	AA	AA
2	64	20.4	4	G3	4	AA	AA
2	59	19.2	1	G2	3	AG	AA
2	56	19.4	3	G2	1	AG	AA
2	76	19.8	3	G3	3	AA	AA
2	61	17.7	1	G3	3	AG	AA
2	38	27.9	3	G2	1	AA	AA
2	70	19.2	4	G3	3	AA	AG
2	54	20.5	4	G3	4	AG	AA
2	62	23.7	2	G3	3	AA	AA
2	45	20.5	4	G3	3	AA	AA
2	57	19.9	4	G2	2	AA	AA
2	55	26.1	4	G3	3	AG	AA
2	41	19.7	1	G3	1	AG	AA
2	59	29.9	1	G3	3	AA	AA
2	78	26.9	3	G3	2	AA	AA
2	50	22.1	1	G3	3	AA	AA
2	60	24.7	3	G3	3	AG	AA
2	32	23.6	3	G3	3	AA	AA
2	64	26	3	G2	3	AG	AA
2	38	23.6	3	G3	2	AA	AA
2	45	16.1	1	G2	3	AA	AA
2	49	34	3	G3	2	AA	AG
2	58	19.6	3	G3	4	AG	AA
2	60	24.4	4	G2	2	AA	AA
2	61	20.6	1	G3	3	GG	AG
2	57	19.7	1	G3	3	GG	AG
2	68	32.9	2	G2	2	AG	AA
2	45	15.9	1	G2	3	AA	AA
2	36	20.9	1	G2	1	GG	AA
2	55	24.2	2	G3	2	AG	AA
2	58	20	1	G3	4	AG	AA
2	61	17.8	3	G2	4	GG	AG
2	41	29	3	G2	1	GG	AA
2	46	17.9	1	G3	3	AG	AA
2	42	19.8	1	G3	3	AA	AA
2	49	24.5	3	G3	3	AG	AA
2	43	25.6	1	G3	4	GG	AA
2	63	24.9	3	G3	3	AA	AA
2	69	21.7	4	G2	3	AA	AA
2	50	25.2	1	G2	1	AA	AA
2	53	20.6	3	G2	3	AA	AA
2	57	18.8	1	G3	3	AG	AA
2	63	25.7	4	G2	4	AG	AA
2	44	24	1	G3	1	AG	AG
2	53	33.6	1	G3	4	AG	AG
2	51	19.4	2	G2	3	AA	AA
2	67	20.1	3	G3	3	AA	AA
2	38	19.9	1	G3	1	AG	AA
2	57	29.8	1	G2	1	AG	AA
2	57	20.3	3	G3	3	AA	AA
2	43	21.3	3	G3	3	AG	AA
2	72	30.7	2	G2	4	AA	AA
2	38	21.9	1	G2	3	AA	AA
2	39	25.4	1	G3	3	AG	AA
2	42	24	3	G3	4	GG	AA
2	48	23.5	4	G3	1	AA	AA
2	54	19.7	3	G2	3	AA	AA
2	56	24.5	3	G3	2	AA	AA
2	42	20.1	4	G3	3	AA	AA
2	55	22.7	1	G3	3	AA	AA
2	62	23.9	3	G3	3	AA	AA
2	54	29.8	4	G3	1	GG	AA
2	47	20.5	3	G1	3	AA	AG
2	37	19	1	G3	3	AA	AA
2	39	22.3	3	G3	4	GG	AA
2	35	23.1	1	G2	3	AG	AA
2	47	20.7	1	G2	1	AG	AA
2	40	21.1	2	G3	3	AA	AA
2	51	21	1	G3	4	AG	AA
2	43	25.6	1	G3	2	AG	AA
2	37	26.9	3	G3	3	AA	AA
2	43	27.4	1	G2	2	AG	AG
2	62	16.4	3	G2	1	AG	AA
2	51	21.8	1	G3	3	AA	AA
2	56	20.6	4	G3	3	AA	AG
2	55	20.7	1	G3	3	GG	AA
2	36	20.7	1	G2	3	AG	AA
2	51	20.8	1	G3	2	AA	AA
2	44	26.4	3	G2	3	AA	AA
2	36	20.4	3	G3	2	AA	AA
2	55	29.9	3	G3	3	AG	AA
2	70	27.5	1	G3	3	AG	AA
2	35	31.1	2	G3	3	AG	AA
2	50	26.3	1	G3	3	AA	AA
2	45	18.5	4	G3	2	AG	AA
2	70	32.2	2	G1	3	AG	AA
2	69	19.2	3	G3	2	GG	AA
2	39	20.8	3	G3	1	AA	AA
2	57	16.3	1	G3	2	AA	AA
2	47	25.3	4	G3	3	GG	AA
2	46	20.8	4	G3	3	AA	AA
2	52	26.3	1	G1	3	GG	AA
2	78	19	1	G3	3	AA	AA
2	43	23.6	3	G3	3	AG	AA
2	45	22.5	1	G2	3	AG	AA
2	62	22.7	3	G3	1	AG	AA
2	37	26.5	1	G3	3	AG	AA
2	42	18.2	3	G3	4	AA	AA
2	55	21.2	3	G2	3	AG	AA
2	65	27.6	3	G3	2	AG	AA
2	42	23.2	3	G2	3	AA	AA
2	59	20.1	3	G3	1	AG	AA
2	45	20.8	4	G2	3	AG	AA
2	49	26.4	1	G3	2	AG	AA
2	46	20.7	4	G3	3	AG	AA
2	44	22.1	1	G3	2	AG	AA
2	63	16.8	3	G2	3	AA	AA
2	67	25.7	3	G2	3	GG	AA
2	35	19.4	3	G3	3	AG	AG
2	63	20.5	2	G3	2	AA	AA
2	59	19.9	3	G3	1	AG	AA
2	59	21.9	3	G3	3	AA	AA
2	37	17.2	1	G1	3	AA	AA
2	46	22.3	3	G2	3	GG	AA
2	44	21.2	1	G3	3	AG	AA
2	58	17.5	3	G3	3	AG	AA
2	50	18.7	2	G3	1	AG	AA
2	54	15.9	4	G3	4	AG	AA
2	47	19.8	1	G3	3	AG	AA
2	56	21.1	3	G2	1	GG	AA
2	41	23.4	1	G1	3	AG	AA
2	68	22	1	G2	2	AA	AG
2	43	19.1	3	G3	3	AA	AA
2	45	18	3	G1	3	AG	AA
2	70	17.9	1	G3	2	AG	AA
2	50	22.2	3	G2	3	AG	AA
2	59	20.6	3	G3	3	AG	AA
2	69	19.1	1	G2	2	AA	AA
2	65	24.6	1	G3	3	AA	AA
2	38	26.1	1	G3	2	AG	AA
2	58	24.6	3	G1	3	AG	AG
2	43	23	4	G3	3	AA	AA
2	55	23.1	2	G3	3	AG	AA
2	50	26.1	3	G3	2	GG	AA
2	45	19.6	1	G3	2	AA	AA
2	45	20	1	G3	3	AA	AA
2	21	18.4	3	G3	3	AG	AA
2	55	19.1	1	G3	3	AG	AA
2	65	25.6	1	G2	3	AG	AA
2	49	20.7	3	G3	3	AG	AA
2	45	22.7	1	G1	3	AG	AA
2	46	22.4	3	G3	2	AG	AA
2	48	16.5	2	G2	3	AA	AA
2	41	22	3	G3	4	AA	AA
2	43	28.3	1	G3	4	AG	AA
2	43	23.2	3	G2	1	AA	AA
2	39	18.6	3	G3	3	AA	AA
2	38	18.4	2	G2	2	AG	AA
2	46	24.8	4	G2	3	AG	AA
2	59	20.4	2	G3	4	AG	AA
2	48	33.5	3	G2	3	AA	AA
2	50	24.6	1	G1	3	AG	AA
2	48	21.3	3	G3	3	AA	AA
2	51	19.5	2	G3	4	GG	AA
2	39	23.2	4	G2	2	AG	AA
2	48	29.1	3	G3	2	AA	AA
2	67	27.4	3	G2	2	AG	AA
2	51	18.6	1	G3	3	AA	AA
2	42	26.8	1	G3	2	GG	AA
2	59	19.1	1	G3	3	AG	AG
2	54	25.3	1	G2	3	AG	AA
2	42	32	3	G2	2	AG	AA
2	45	21	3	G3	2	AG	AA
2	58	20.7	1	G3	3	AA	AA
2	49	20.5	1	G2	3	AG	AA
2	44	27.5	1	G2	1	AA	AA
2	54	21.3	2	G3	2	AG	AA
2	40	19.5	1	G3	3	AA	AA
2	43	20.3	3	G3	1	AG	AA
2	64	21.4	1	G3	3	AG	AA
2	53	23	3	G3	2	AG	AA
2	49	24.3	4	G2	3	AG	AA
2	39	14.5	1	G3	3	GG	AA
2	63	19.5	1	G1	3	AA	AA
2	57	25.3	2	G2	3	AG	AA
2	48	22.6	4	G3	2	AG	AA
2	61	25.4	1	G2	2	AG	AA
2	41	27.8	4	G3	3	AA	AG
2	69	20.3	3	G3	1	AG	AA
2	36	20.2	1	G2	4	AG	AA
2	64	21.5	4	G1	3	AG	AA
2	45	20.5	2	G3	3	AA	AA
2	61	21	1	G2	4	AA	AA
2	41	27.5	3	G3	1	AA	AA
2	47	21.5	3	G2	3	AA	AA
2	69	23.9	4	G3	4	AG	AG
2	45	29.2	1	G3	2	AA	AA
2	30	24.9	3	G3	2	AA	AA
2	53	21.7	1	G3	2	AG	AA
2	61	25.4	2	G3	3	GG	AA
2	46	14.5	1	G3	3	AG	AA
2	49	29.1	3	G2	2	GG	AA
2	35	19	2	G2	4	AA	AG
2	51	16.2	3	G3	3	AA	AA
2	54	22.2	3	G3	4	GG	AA
2	32	21.9	1	G3	2	AG	AA
2	44	25.8	3	G3	3	AA	AA
2	63	20.4	1	G3	2	AA	AA
2	47	20	1	G3	3	AG	AA
2	45	20.3	3	G3	3	AG	AA
2	55	21.3	1	G1	1	AG	AA
2	77	20.5	3	G3	2	AA	AA
2	68	23.8	3	G3	2	AA	AG
2	70	24.5	1	G3	3	AG	AA
2	43	26.7	1	G3	3	AG	AA
2	60	20.4	3	G3	1	AA	AA
2	56	19	1	G3	3	AG	AA
2	63	17.5	4	G2	3	AA	AA
2	65	19.7	2	G1	3	AG	AA
2	38	18.7	1	G3	3	AG	AG
2	58	20.5	3	G3	3	AA	AA
2	52	23.8	1	G2	2	AG	AG
2	39	29.3	3	G3	3	AA	AA
2	51	19.2	2	G3	3	AA	AA
2	52	22.3	4	G3	2	AG	AA
2	57	20.6	1	G3	4	GG	AA
2	63	20.7	4	G3	3	AG	AA
2	53	26.4	1	G3	3	AA	AA
2	77	19.6	1	G3	3	AA	AA
2	45	20	3	G3	4	AA	AA
2	65	28.3	1	G3	1	AA	AA
2	69	27.2	1	G3	3	GG	AA
2	39	19.7	2	G3	3	AA	AA
2	42	25.2	1	G2	3	AA	AA
2	44	25.7	3	G3	4	GG	AG
2	58	22.4	3	G3	3	AA	AA
2	80	25.6	2	G3	3	GG	AA
2	48	21.8	1	G3	3	AG	AA
2	70	31.5	1	G3	3	AA	AA
2	48	20.1	3	G3	2	AA	AA
2	50	20.9	2	G3	4	AA	AA
2	62	15.8	2	G3	3	AG	AA
2	51	24	1	G3	4	AA	AA
2	54	22.2	1	G2	3	AG	AG
2	47	23.3	1	G3	2	GG	AA
2	43	20.6	1	G3	1	AG	AA
2	45	16.2	1	G3	3	GG	AA
2	38	23.6	3	G3	3	AA	AA
2	58	23.3	2	G3	3	AG	AA
2	54	18.8	3	G2	4	AG	AA
2	58	24.9	2	G1	3	AA	AA
2	47	28.9	1	G3	3	AG	AA
2	44	20.3	1	G2	3	AA	AA
2	48	20.8	1	G2	3	AA	AG
2	72	20	3	G3	4	GG	AA
2	62	23.7	1	G3	3	AG	AA
2	53	19.9	3	G3	2	AG	AA
2	49	20.8	1	G3	1	AG	AA
2	60	18.9	3	G1	3	AA	AA
2	47	16.2	2	G3	3	AG	AG
2	44	18.7	3	G2	3	GG	AA
2	59	22	1	G1	3	AG	AA
2	59	28.1	4	G3	3	AG	AA
2	67	19.1	1	G3	3	AG	AA
2	42	20.3	2	G3	3	GG	AA
2	49	24.9	2	G2	1	AG	AA
2	55	18.8	1	G3	4	AG	AA
2	56	17.9	1	G3	3	AA	AG
2	53	20.4	3	G3	3	AA	AA
2	45	19.3	2	G3	2	AA	AA
2	33	25.1	2	G3	1	AG	AA
2	43	29.1	1	G3	4	GG	AA
2	42	20.3	4	G3	4	AG	AA
2	42	18.7	1	G3	3	AA	AA
2	63	20.4	1	G3	3	AG	AA
2	32	25.2	3	G3	1	AA	AA
2	47	24.5	4	G3	3	GG	AA
2	55	24.3	1	G2	2	AA	AA
2	57	31.8	3	G1	2	AG	AA
2	78	22.3	1	G3	4	AA	AA
2	40	27.7	4	G3	2	AA	AA
2	57	21.3	1	G3	2	AG	AA
2	47	17.5	2	G1	2	GG	AA
2	57	24	3	G3	1	AG	AA
2	60	21.7	1	G3	2	AA	AA
2	44	16.7	3	G3	3	AA	AA
2	71	24	3	G2	4	AG	AA
2	77	19.1	3	G3	3	AG	AA
2	60	20.3	3	G1	3	AA	AA
2	44	19.4	3	G2	4	AA	AA
2	50	21	3	G3	2	AA	GG
2	48	16.4	1	G2	1	AA	AA
2	56	21.1	1	G3	2	AA	AA
2	40	20.8	3	G3	3	AG	AA
2	37	20.4	1	G3	1	AG	AA
2	61	20.6	1	G3	4	AG	AA
2	39	18.6	3	G2	4	AA	AA
2	60	24.1	4	G3	3	AG	AA
2	47	25.7	4	G3	1	AA	AA
2	60	21.3	4	G2	4	AA	AA
2	70	20.4	3	G3	3	AA	AA
2	44	17.9	1	G2	3	AA	AA
2	51	20.4	1	G2	1	AG	AA
2	49	32.5	1	G2	3	AG	AA
2	70	24.3	4	G3	1	AG	AA
2	56	20.5	3	G2	2	AA	AA
2	42	26.3	3	G3	3	AG	AA
2	56	15.5	4	G3	2	AG	AA
2	51	20.8	3	G3	3	AA	AA
2	63	20.5	1	G3	4	AA	AA
2	54	20.6	2	G3	3	GG	AA
2	36	19.5	1	G1	2	AA	AA
2	65	18.9	2	G1	1	AG	AA
2	34	21.5	3	G2	3	AG	AA
2	36	16.1	3	G3	3	AG	AA
2	50	27.3	1	G3	3	AA	AA
2	39	20.5	3	G2	3	GG	AA
2	68	25.5	2	G3	3	GG	AA
2	47	23.3	3	G3	3	AG	AA
2	50	26.3	2	G3	3	AG	AA
2	46	19.9	4	G2	3	AA	AA
2	53	17.6	1	G3	1	AA	AA
2	57	18.5	3	G3	3	AG	AA
2	73	22.9	3	G3	1	AG	AA
2	48	20.5	1	G3	3	AG	AA
2	42	15.1	3	G1	3	AA	AA
2	43	15.9	4	G2	3	AA	AA
2	40	30	2	G3	3	AA	AA
2	46	23.7	1	G3	2	AG	AA
2	63	23.8	1	G3	1	AG	AA
2	57	27.9	4	G3	3	GG	AA
2	63	20.9	2	G3	2	AA	AA
2	60	15.6	1	G3	4	AA	AA
2	51	18.7	4	G3	3	AA	AA
2	37	25.7	2	G1	2	AA	AA
2	60	25.1	3	G3	4	AA	AA
2	62	21	1	G3	3	AG	AA
2	50	21	2	G3	3	GG	AA
2	78	21.9	1	G3	3	AG	AA
2	39	20.1	1	G1	3	AG	AA
2	55	20	4	G1	3	AG	AA
2	55	20.9	3	G3	1	AA	AA
2	44	20.2	3	G3	4	AG	AA
2	55	24.4	2	G3	3	AA	AA
2	35	16.5	2	G3	3	AA	AA
2	39	26.9	3	G2	3	AG	AA
2	44	17.4	1	G3	1	AA	AA
2	33	21.9	1	G3	3	AA	AA
2	63	20.9	3	G3	4	AA	AA
2	49	25.2	2	G3	4	GG	AA
2	32	18	2	G3	3	AG	AG
2	55	19.8	3	G3	3	GG	AA
2	45	16.3	4	G3	3	GG	AA
2	54	19.1	1	G3	1	AA	AA
2	40	23.4	1	G2	3	AG	AA
2	49	20.4	1	G3	1	AG	AA
2	48	29.6	3	G3	3	AG	AA
2	47	22.2	3	G2	3	AA	AA
2	50	20	3	G2	2	GG	AA
2	46	23.8	4	G3	2	GG	AG
2	38	18.5	1	G3	3	AG	AG
2	50	20.6	1	G2	3	AA	AA
2	49	20.7	3	G3	1	AG	AA
2	41	20.3	4	G3	3	AG	AA
2	45	28.1	1	G3	4	AA	AA
2	65	22.5	3	G3	3	AA	AA
2	47	20.6	3	G2	2	AA	AA
2	46	23.9	1	G2	1	AA	AA
2	63	26	1	G2	3	GG	AA
2	52	20	3	G1	2	AA	AG
2	49	18.2	3	G3	3	AG	AA
2	70	20.9	3	G3	3	AA	AA
2	51	19.1	3	G2	4	AA	AA
2	46	21.3	1	G3	3	AG	AA
2	56	20.8	3	G3	3	AG	AA
2	50	30.9	3	G3	4	AA	AG
2	43	20.4	3	G1	3	AG	AA

## Sheet: CONTROL(689)
Group	AGE	BMI	−93	Ile219Val
1	53	24.6	AA	AA
1	58	26	AG	AA
1	44	31.9	GG	AA
1	46	20.5	GG	AA
1	69	21.4	AG	AG
1	52	30	GG	AA
1	52	21.6	AG	AA
1	52	24.3	AG	AA
1	54	26.9	AG	AA
1	40	18.9	AA	AA
1	53	32.9	AG	AA
1	53	25.7	AA	AA
1	50	27.1	AA	AA
1	51	20.9	AG	AA
1	48	20.9	AA	AA
1	55	19.2	AA	AA
1	53	21.2	GG	AA
1	53	32.9	GG	AA
1	36	20.5	AG	AA
1	48	27.5	AG	AA
1	45	19.1	AG	AA
1	53	21.8	AG	AA
1	45	24.4	GG	AA
1	43	33.2	AA	AA
1	50	26.6	GG	AG
1	40	31	AG	AA
1	51	26.7	AA	AA
1	53	25	GG	GG
1	54	17.5	GG	AA
1	69	29.2	AG	AG
1	88	21.3	AG	AA
1	73	20.9	AG	AA
1	54	23	AG	AA
1	49	22.3	AG	AA
1	41	17.9	AG	AA
1	42	31.5	AA	AA
1	55	16.9	AG	AA
1	53	27.4	AG	AA
1	45	23.7	AG	AA
1	49	20	AG	AA
1	38	19.2	AA	AA
1	44	27.3	GG	AA
1	39	22.8	AA	AG
1	62	25.1	AA	AA
1	54	25.5	AA	AA
1	60	20.3	GG	AG
1	50	21.8	AG	AG
1	50	17.2	AG	AA
1	76	24.6	AG	AA
1	43	21.5	AG	AA
1	57	23.2	GG	AA
1	46	22.3	AG	AA
1	47	19.5	GG	AA
1	50	18.7	GG	AA
1	53	19.6	GG	AA
1	55	20	AA	AG
1	52	19.9	AG	AA
1	66	26.1	GG	AA
1	47	20.7	GG	AA
1	56	20.8	GG	AA
1	55	20.5	AA	AA
1	50	29.3	AA	AG
1	35	20.4	GG	AA
1	59	22.6	AG	AA
1	50	26.1	GG	AA
1	42	22	GG	AA
1	48	23.9	AG	AA
1	42	24	GG	AA
1	33	24.4	GG	AA
1	62	24.9	AG	AA
1	46	18	GG	AA
1	41	21.6	AA	AA
1	48	28.9	GG	AA
1	59	24.8	AG	AG
1	68	22.2	AA	AG
1	66	24.9	AG	AA
1	47	20.6	GG	AA
1	54	22.9	GG	AA
1	52	23.7	AG	AA
1	53	19.2	AG	AA
1	59	23.2	AG	AA
1	56	22.6	AG	AA
1	49	22.4	AG	AA
1	58	20.5	GG	AG
1	72	18	AG	AA
1	65	16.7	AA	AA
1	36	17.8	AA	AA
1	66	17.7	GG	AA
1	44	22	AG	AG
1	51	25.8	GG	AA
1	54	25.7	AA	AA
1	48	21.4	GG	AA
1	54	25.3	AA	AA
1	46	21.1	AA	AA
1	35	20.5	AG	AA
1	41	21.6	GG	AA
1	52	29.4	GG	AA
1	38	20.7	AG	AA
1	64	26.5	GG	AA
1	36	22.4	AG	AG
1	57	21.1	AG	AA
1	74	22.3	AA	AA
1	56	36.1	AA	AA
1	58	26.6	AA	AA
1	48	22.9	AG	AA
1	57	31.4	AG	AA
1	44	21.9	AG	AA
1	60	16.6	AG	AG
1	70	30.4	AG	AG
1	51	20.4	AG	AA
1	71	16.4	AA	AA
1	42	18.7	AA	AA
1	46	18.5	AG	AA
1	56	22.9	AG	AA
1	49	25.6	AG	AA
1	56	15.9	AG	AA
1	38	24.5	AG	AA
1	42	19.2	AG	AA
1	66	23.4	AG	AA
1	50	27.5	GG	AA
1	44	32.5	AG	AA
1	42	24.7	AA	AA
1	79	26.5	AG	AG
1	42	22.1	AA	AA
1	72	21.5	AG	AA
1	22	25.3	AA	AA
1	49	24.2	AG	AA
1	54	16.4	AG	AA
1	54	23.7	AG	AA
1	33	16.4	AG	AA
1	42	15.6	GG	AA
1	64	20.3	AG	AA
1	72	19.8	AA	AA
1	41	27.7	AA	AA
1	65	21.1	AA	AA
1	54	21	AA	AA
1	49	16.7	AA	AA
1	53	28.1	GG	AA
1	47	20	GG	AG
1	52	23.9	AA	AA
1	69	18	AG	AA
1	55	19.2	AA	AA
1	56	17	GG	AA
1	31	20	AG	AA
1	55	21.5	GG	AA
1	39	22.6	AA	AA
1	72	21.1	GG	AA
1	59	27.2	GG	AA
1	73	23.2	AA	AA
1	56	33.5	AG	AA
1	39	20.4	AG	AA
1	49	28.7	GG	AA
1	53	15.5	AG	AA
1	47	31.5	AG	AA
1	66	21.9	AG	AA
1	48	20.8	GG	AA
1	43	23.5	AA	AA
1	55	21.8	AA	AA
1	44	30.8	GG	AA
1	51	23.4	GG	AA
1	47	23.6	AA	AA
1	47	23	GG	AA
1	57	23.4	AG	AA
1	38	21.8	AA	AA
1	41	18.8	GG	AA
1	53	21.7	GG	AA
1	64	17.9	AG	AA
1	74	25.7	AG	AA
1	43	21.9	AG	AA
1	54	25	GG	AA
1	72	19.1	AA	AG
1	62	25	AG	AG
1	64	25.7	GG	AA
1	67	22.8	AG	AA
1	62	24.1	GG	AA
1	51	32.9	AA	AA
1	38	21.9	AA	AA
1	44	24.7	AA	AA
1	47	24.3	GG	AA
1	50	25.7	GG	AG
1	34	23.2	GG	AA
1	68	21.6	AG	AA
1	50	23.2	AG	AA
1	53	26	AG	AA
1	48	24	AG	AA
1	50	24.3	AG	AA
1	65	19.5	GG	AA
1	64	24.5	AG	AG
1	41	26.4	AA	AA
1	76	23.1	AG	AA
1	64	28	AA	AA
1	54	20.8	GG	AA
1	53	18.8	GG	AA
1	51	23.5	GG	AA
1	49	22.1	AG	AA
1	35	19.9	AA	AG
1	38	25.3	AG	AA
1	52	19.9	AA	AA
1	29	19.6	AG	AA
1	53	22.8	AG	AA
1	66	24.6	AG	AA
1	35	22.6	GG	AA
1	45	25.6	AG	AA
1	54	19.1	AA	AA
1	61	19.6	AG	AA
1	51	31.5	AG	AA
1	49	16.3	AG	AA
1	63	28.1	AG	AG
1	44	23.6	AG	AA
1	70	21.9	GG	AA
1	51	25.9	AA	AA
1	47	23.6	AG	AA
1	58	20.5	AA	AA
1	42	19.1	AG	AA
1	54	21	GG	AG
1	74	23.6	AA	AA
1	46	19.5	AG	AA
1	56	23.9	AG	AG
1	71	19	AG	AA
1	49	20.7	AG	AA
1	24	20.7	AG	AA
1	55	24.5	AG	AG
1	45	16.2	AG	AA
1	33	23.1	AA	AA
1	71	20.6	AG	AA
1	47	22.5	AG	AA
1	38	22.6	AA	AG
1	54	19.3	GG	AA
1	54	21.5	AG	AA
1	45	21.6	AG	AA
1	43	23.6	AA	AA
1	61	26.9	AG	AA
1	47	17.8	AG	AA
1	45	22.4	AG	AA
1	54	17.1	AG	AA
1	34	20.5	AA	AA
1	53	22.6	AA	AG
1	50	20.1	AG	AA
1	78	20.4	AA	AA
1	72	22.5	AA	AA
1	58	17	GG	AA
1	51	20.9	AG	AA
1	47	20.9	AG	AG
1	40	19.2	AA	AA
1	51	26.2	AG	AG
1	45	27	AA	AA
1	57	27	AA	AA
1	50	28.8	GG	AA
1	30	19.4	AG	AG
1	55	23.2	AG	AA
1	51	20.9	GG	AA
1	60	16.4	AG	AA
1	47	25.6	AG	AA
1	51	16.1	AG	AA
1	67	22.6	AA	AA
1	51	31.4	AA	AA
1	43	29.3	AG	AA
1	53	22.1	GG	AA
1	61	21	GG	AA
1	58	20.8	AA	AG
1	49	23.9	AG	AA
1	44	23	AG	AA
1	55	22.2	AG	AA
1	65	20.5	GG	AA
1	57	20.2	AG	AA
1	54	26.8	AG	AA
1	54	23.8	AA	AG
1	66	22.7	GG	AA
1	59	22.7	AA	AA
1	54	21.3	AG	AA
1	50	25.1	AA	AA
1	56	20.8	GG	AA
1	57	20.1	AG	AA
1	49	19.5	AG	AA
1	62	25	AG	AA
1	43	18.7	AG	AA
1	62	19.6	AA	AA
1	51	27.4	GG	AA
1	41	21	AA	AA
1	46	22.4	AG	AA
1	53	20.4	AA	AA
1	41	18.8	AA	AA
1	40	21.1	AG	AA
1	57	22.9	AG	AA
1	76	23	AG	AA
1	31	21.2	AG	AA
1	66	21.7	AG	AG
1	52	16.7	AG	AA
1	63	25.6	AG	AA
1	50	23.6	AA	AG
1	39	20.3	GG	AA
1	49	24.7	AG	AA
1	52	31.1	GG	AA
1	47	19.4	AA	AA
1	28	23.1	AG	AA
1	43	22.3	AA	AA
1	39	21.3	AG	AA
1	29	20.8	AG	AG
1	72	27.2	GG	AA
1	56	22	AG	AA
1	41	19.4	AG	AA
1	65	23.9	AG	AA
1	26	28	AG	AA
1	38	17	AG	AG
1	54	20.8	AG	AA
1	58	25.3	GG	AA
1	41	20.6	AG	AA
1	31	22.1	AG	AA
1	71	18.8	GG	AG
1	53	18.1	AG	AA
1	45	23.7	GG	AA
1	58	30.4	AA	AA
1	43	20.7	AA	AA
1	61	32	AG	AA
1	74	18	AG	AG
1	46	26.8	AA	AA
1	72	16	AG	AA
1	52	16.4	AG	AA
1	78	25.1	AA	AA
1	52	16.8	AG	AA
1	66	22.3	AG	AG
1	58	25.6	AA	AA
1	76	20.2	AA	AA
1	53	22.2	AG	AA
1	63	26.2	AG	AA
1	64	26.6	AA	AA
1	43	24.4	AA	AA
1	48	22.9	AA	AA
1	58	30.8	GG	AA
1	64	20.9	AA	AA
1	51	33.2	GG	AA
1	50	20.9	AA	AA
1	43	19.7	AA	AA
1	48	25.3	AA	AA
1	42	21.3	GG	AA
1	69	18.3	AA	AA
1	58	24.5	GG	AA
1	39	22.9	AA	AA
1	54	24.4	AG	AA
1	48	22.9	AA	AA
1	66	16.3	AG	AA
1	41	17.1	AG	AG
1	58	29	AG	AA
1	66	21.2	AA	AA
1	58	22.3	AA	AA
1	49	22.9	AA	AA
1	36	26.7	AG	AA
1	44	25.6	AA	AA
1	42	20.6	AG	AA
1	48	18.3	AA	AA
1	54	20.8	GG	AA
1	54	18.5	AG	AA
1	56	21.6	AG	AA
1	45	19.3	GG	AA
1	45	16.2	GG	AG
1	51	20	AG	AA
1	63	28.4	AG	AA
1	61	24.1	GG	AA
1	57	29.3	AA	AA
1	45	17.8	AG	AA
1	58	25.7	AA	AA
1	52	19.7	AG	AA
1	48	28.2	AA	AA
1	48	18.1	AG	AA
1	59	18	AG	AG
1	49	20.3	AG	AA
1	56	15.9	GG	AA
1	42	24.9	AG	AG
1	43	24.2	AA	AA
1	49	18.4	GG	AA
1	48	17.5	GG	AA
1	63	24.5	AA	AA
1	47	24.8	AA	AA
1	26	25.8	AA	AA
1	51	24.2	AG	AA
1	54	22.6	AA	AA
1	31	26.4	AG	AA
1	40	24.3	AG	AG
1	48	22.2	AA	AA
1	36	23.2	AG	AG
1	56	22.7	AG	AG
1	45	23	GG	AA
1	31	20.5	AG	AA
1	59	21.9	AG	AA
1	44	17	AG	AA
1	48	24.6	GG	AA
1	77	20	AA	AA
1	49	25.8	GG	AA
1	48	21.5	AG	AA
1	47	19	AG	AA
1	60	24.8	AA	AA
1	45	21.6	AG	AA
1	52	26.3	AG	AA
1	54	22.3	AG	AA
1	58	26.2	AG	AA
1	42	22.9	AG	AA
1	63	26.6	AG	AA
1	75	17.6	AA	AA
1	55	20.2	GG	AA
1	69	18.4	AA	AA
1	75	25.5	AA	AA
1	48	19.6	GG	AA
1	46	26.4	GG	AA
1	54	22.2	AG	AA
1	63	21.7	AG	AA
1	52	18.2	AG	AA
1	52	18.8	AG	AA
1	55	19.4	AG	AA
1	34	22.8	AG	AA
1	74	20.7	AG	AA
1	61	23	AG	AA
1	48	25.3	AA	AG
1	53	24.4	AA	AA
1	60	19.6	AG	AA
1	48	20.2	AG	AA
1	61	27.6	AG	AG
1	44	20.6	AG	AA
1	46	19.2	AG	AA
1	53	14.5	AG	AA
1	71	23.7	AA	AG
1	35	17.2	AG	AA
1	51	24.3	AG	AA
1	74	26.7	AG	AA
1	33	24.9	AG	AA
1	46	25.4	AA	AA
1	57	25.8	AA	AA
1	41	26.7	GG	AA
1	46	25.6	AG	AA
1	67	19.7	AG	AA
1	51	22.3	AG	AA
1	51	20.4	GG	AA
1	53	24.8	AA	AA
1	46	16.5	AG	AA
1	44	27.9	AG	AA
1	46	19.1	GG	AA
1	58	19.9	AG	AA
1	53	20.8	AA	AA
1	48	24.2	AG	AA
1	69	21.8	GG	AA
1	33	20.8	AG	AA
1	55	22.6	AG	AA
1	63	24.3	AG	AA
1	63	25.4	AG	AA
1	53	20.1	AA	AA
1	56	22.9	AA	AA
1	45	19.9	AG	AA
1	46	28.2	GG	AG
1	55	24.4	GG	AA
1	25	30.7	AG	AA
1	72	17.9	GG	AA
1	50	20.6	AG	AA
1	45	15.9	GG	AA
1	46	23.4	AG	AA
1	46	27.7	AA	AA
1	51	24.9	AG	AA
1	44	20.6	AG	AA
1	69	20.6	AG	AA
1	52	19.9	AA	AA
1	52	21.1	AG	AA
1	59	20	AA	AA
1	69	27.7	AG	AA
1	66	20.9	AG	AA
1	64	20.5	AA	AA
1	46	18.8	GG	AA
1	45	26.2	AG	AA
1	34	23	AG	AA
1	70	25.3	AA	AA
1	75	26.8	AG	AA
1	66	21.9	AG	AA
1	64	22.2	AA	AG
1	53	22.3	AG	AG
1	35	21.5	GG	AA
1	27	19.9	AG	AA
1	49	24.7	AG	AA
1	51	29.5	AG	AA
1	67	24.8	GG	AA
1	54	23.9	AG	AG
1	54	18.5	GG	AA
1	69	19.7	AA	AG
1	44	23.7	AG	AA
1	43	24.2	AG	AA
1	59	25.1	GG	AA
1	57	19.7	AG	AA
1	35	23.9	AG	AA
1	63	22.7	AG	AA
1	48	20.8	AG	AA
1	52	26.7	AA	AA
1	58	19.3	AG	AA
1	32	17.1	AG	AA
1	70	20.5	GG	AA
1	48	16.9	AG	AA
1	61	17.6	GG	AG
1	60	23.2	AG	AA
1	68	16.4	AA	AG
1	54	16.5	AG	AA
1	62	23.7	AA	AA
1	27	24.2	AG	AA
1	61	26.4	AG	AA
1	36	22.7	AA	AA
1	43	19.8	GG	AA
1	59	24.4	AG	AA
1	51	32.2	AG	AG
1	55	23.8	AA	AA
1	58	22.3	AA	AA
1	62	23.8	AG	AA
1	50	20.6	AG	AA
1	47	18.3	AA	AA
1	47	20.1	AG	AA
1	54	29.8	AG	AG
1	55	25.9	GG	AA
1	36	20.8	GG	AA
1	31	19.8	AA	AA
1	35	21.1	GG	AA
1	41	30.4	AG	AA
1	56	16	AA	AG
1	48	24	AG	AA
1	47	23.4	AG	AA
1	31	25.6	AG	AA
1	54	22	GG	AG
1	77	21.4	AG	AA
1	70	27.6	AA	AA
1	50	16.8	AA	AA
1	35	25.4	GG	AA
1	58	16	GG	AA
1	57	28.4	GG	AA
1	51	26.2	AG	AA
1	47	26.4	AG	AA
1	52	20.7	AA	AA
1	69	18.3	AG	AA
1	48	15.6	AA	AA
1	69	31.9	AG	AA
1	50	15.4	AA	AA
1	58	21.6	AG	AA
1	50	24.4	GG	AA
1	57	20.4	GG	AA
1	70	28	AG	AA
1	47	26.3	AG	AA
1	35	19.5	AG	AA
1	47	23.2	GG	AA
1	38	17.4	AG	AA
1	53	20.3	GG	AA
1	28	22.9	AA	AA
1	52	20.5	AG	AA
1	54	23.9	GG	AA
1	70	15	GG	AA
1	49	23.4	AG	AA
1	49	20.6	AG	AA
1	35	22.2	AG	AA
1	47	23.8	AG	AG
1	41	16.2	AA	AA
1	59	24.6	AG	AG
1	73	18.9	AG	AA
1	73	20.6	GG	AG
1	42	26.1	GG	AA
1	46	30.8	GG	AG
1	45	18.9	GG	AG
1	52	20.4	GG	AA
1	50	19.4	AG	AA
1	59	27.6	AA	AA
1	49	22.1	AG	AA
1	53	21.3	AG	AG
1	67	24.2	AG	AA
1	50	30.4	AA	AA
1	57	22.5	AA	AA
1	21	20.8	AG	AA
1	53	23.2	AA	AA
1	47	19.6	AG	AA
1	65	17	AG	AA
1	54	22.3	AG	AA
1	74	27.5	AG	AA
1	41	20.8	GG	AA
1	54	23.9	AG	AA
1	57	16.2	AG	AG
1	57	26.9	AG	AA
1	58	27.2	GG	AA
1	54	32.8	AG	AA
1	73	16	AA	AA
1	46	20.1	AG	AA
1	74	26.8	AA	AA
1	46	29.8	AG	AA
1	75	22.4	AG	AA
1	46	32.9	AA	AA
1	45	19.1	AG	AA
1	59	20.2	AG	AA
1	58	21.2	AG	AA
1	49	19	GG	AA
1	59	23.7	AG	AA
1	48	23.4	GG	AG
1	75	20.7	AA	AA
1	51	21.9	AG	AA
1	37	24.2	AA	AA
1	76	23.6	GG	AG
1	54	21.5	AA	AA
1	74	20.8	AG	AA
1	51	24.2	AG	AA
1	56	22.6	AG	AA
1	47	19.7	AG	AA
1	51	21	AG	AA
1	57	18.8	AG	AA
1	51	20.1	AG	AA
1	39	21.6	AA	AG
1	48	28.9	AG	AA
1	54	19.7	AA	AA
1	63	28.9	AG	AA
1	49	29.9	AG	AA
1	50	21.9	AG	AA
1	54	21	AG	AA
1	32	21	AA	AA
1	52	22.6	AG	AA
1	36	26	AG	AA
1	55	17.1	AA	AA
1	55	18.6	AG	AA
1	62	20.9	AG	AA
1	32	24	AG	AA
1	47	24.1	GG	AA
1	49	26	GG	AG
1	66	25	GG	AA
1	47	20.6	AA	AA
1	57	21.8	GG	AA
1	67	18.8	AG	AA
1	56	21.3	AA	AA
1	55	25.3	AA	AA
1	60	26.7	AA	AA
1	35	17.2	AA	AA
1	63	22.8	AG	AA
1	54	23.5	AG	AA
1	45	23.9	AG	AA
1	54	22.7	AG	AA
1	66	24.7	AG	AA
1	54	24.5	AG	AA
1	69	19.8	AA	AA
1	48	17.1	AA	AA
1	56	24.7	AA	AA
1	66	22.9	AG	AA
1	45	23.5	AG	AA
1	58	29.3	AG	AA
1	43	17.8	AG	AA
1	70	25.7	AG	AA
1	55	20.4	AG	AA
1	50	16.1	GG	AA
1	44	21.9	AG	AA
1	50	20.1	AG	AA
1	46	22.2	GG	AA
1	58	27.9	AG	AA
1	45	16.3	AG	AA
1	60	16.6	AG	AA
1	39	23.1	AG	AA
1	49	19.9	GG	AA
1	28	18.1	AA	AA
1	56	21.3	AA	AA
1	47	21.9	AA	AA
1	50	19.3	AA	AA
1	47	21.8	AA	AA
1	54	23.2	AA	AA
1	66	23.3	AA	AA
1	54	18.4	AG	AG
1	35	18.7	GG	AG
1	44	24	GG	AA
1	64	19.1	AG	AA
1	55	18.3	AG	AA
1	71	16.1	AA	AA
1	55	25.2	AA	AA
1	38	17.9	AA	AA
1	29	20.3	GG	AA
1	46	26.3	AG	AG
1	50	20.6	GG	AA
1	57	28.3	AG	AA
1	46	21.1	AG	AA
1	53	23.2	AG	AA
1	82	20.7	AA	AA
1	59	20.4	GG	AA
1	72	24.4	AA	AA
1	47	22.4	GG	AA
1	55	27	AG	AA
1	67	20.1	AG	AA
1	40	20.9	AA	AA
1	37	26.2	GG	AA
1	69	22.9	AG	AA
1	49	17.5	AA	AA
1	47	18.8	AG	AA
1	50	26.9	AG	AA
1	46	23.4	AA	AA
1	51	15.8	AG	AA
1	52	21.5	GG	AA
1	50	22.8	AG	AA
1	44	25.2	AG	AA
1	54	23.6	AG	AA
1	46	16	GG	AA
1	75	21.8	AG	AA
